# Supplementary material for: The German COVID-19 Digital Contact Tracing App: A Socioeconomic Evaluation
Source: Int J Environ Res Public Health. 2022 Nov 2;19(21):14318. doi: 10.3390/ijerph192114318 (PMC9654962; doi:10.3390/ijerph192114318)
Supplement: Supplementary file 1 [file ijerph-19-14318-s001.zip]

Archive with 1 entries (1 files):
- ijerph-1952924-supplementary.pdf
